# Supplementary material for: Gene Expression Profiles of Multiple Synchronous Lesions in Lung Adenocarcinoma
Source: Cells. 2021 Dec 10;10(12):3484. doi: 10.3390/cells10123484 (PMC8700398; doi:10.3390/cells10123484)
Supplement: Supplementary file 1 [file cells-10-03484-s001.zip]

Archive with 2 entries (2 files):
- cells-supplementary figures_20211130.pdf
- cells-supplementary-tables-20211204.pdf
